# Supplementary material for: The immunologic constant of rejection classification refines the prognostic value of conventional prognostic signatures in breast cancer
Source: Br J Cancer. 2018 Oct 24;119(11):1383–91. doi: 10.1038/s41416-018-0309-1 (PMC6265245; doi:10.1038/s41416-018-0309-1)
Supplement: Supplementary file 7 — Supplementary Table 2 [file 41416_2018_309_MOESM7_ESM.xlsx]

## Sheet: Suppl Table 2
Supplementary Table 2: Clinicopathological characteristics of patients and tumors
Characteristics		N (%)
Age (years)
	≤50	2568 (37%)
	>50	4448 (63%)
Pathological type
	ductal	3969 (79%)
	lobular	472 (9%)
	mixed	186 (4%)
	other	381 (8%)
Pathological tumor size (pT)
	pT1	2094 (38%)
	pT2	2882 (52%)
	pT3	584 (11%)
Pathological axillary node status (pN)
	negative	3424 (55%)
	positive	2753 (45%)
Pathological grade
	1	721 (11%)
	2	2586 (41%)
	3	3044 (48%)
ER mRNA status
	negative	2699 (31%)
	positive	6067 (69%)
PR mRNA status
	negative	4587 (53%)
	positive	4122 (47%)
HER2 mRNA status
	negative	7687 (88%)
	positive	1079 (12%)
Molecular subtype
	HR+/HER2-	5779 (66%)
	HER2+	1079 (12%)
	TN	1889 (22%)
ICR classification
	ICR1	2874 (33%)
	ICR2	2516 (29%)
	ICR3	2061 (23%)
	ICR4	1315 (15%)
