# Supplementary material for: The immunologic constant of rejection classification refines the prognostic value of conventional prognostic signatures in breast cancer
Source: Br J Cancer. 2018 Oct 24;119(11):1383–91. doi: 10.1038/s41416-018-0309-1 (PMC6265245; doi:10.1038/s41416-018-0309-1)
Supplement: Supplementary file 8 — Supplementary Table 3 [file 41416_2018_309_MOESM8_ESM.xlsx]

## Sheet: Suppl Table 3
Supplementary Table 3: Correlation of ICR classes with clinicopathological characteristics
Characteristics		N	ICR4 (N=1315, 15%)	ICR1 (N=2874, 33%)	ICR2 (N=2516, 29%)	ICR3 (N=2061, 24%)	P-value*	ICR1-3 (N=7451, 85%)	P-value**
Age (years)							4.2e-05		0.00119
	≤50	2568	429 (41%)	758 (33%)	720 (37%)	661 (38%)		2139 (36%)
	>50	4448	614 (59%)	1534 (67%)	1233 (63%)	1067 (62%)		3834 (64%)
Pathological type							<1.00E-06		<1.00E-06
	ductal	3969	638 (84%)	1223 (76%)	1117 (81%)	991 (79%)		3331 (78%)
	lobular	472	36 (5%)	158 (10%)	142 (10%)	136 (11%)		436 (10%)
	mixed	186	15 (2%)	77 (5%)	46 (3%)	48 (4%)		171 (4%)
	other	381	73 (10%)	152 (9%)	80 (6%)	76 (6%)		308 (7%)
Pathological tumor size (pT)							5.5e-05		0.165
	pT1	2094	297 (35%)	792 (42%)	545 (37%)	460 (34%)		1797 (38%)
	pT2	2882	463 (55%)	905 (48%)	759 (52%)	755 (55%)		2419 (51%)
	pT3	584	84 (10%)	181 (10%)	164 (11%)	155 (11%)		500 (11%)
Pathological axillary node status (pN)							5e-06		0.0521
	negative	3424	482 (52%)	1229 (60%)	947 (55%)	766 (52%)		2942 (56%)
	positive	2753	437 (48%)	817 (40%)	785 (45%)	714 (48%)		2316 (44%)
Pathological grade							<1.00E-06		<1.00E-06
	1	721	48 (5%)	388 (18%)	198 (11%)	87 (6%)		673 (13%)
	2	2586	249 (25%)	1064 (49%)	780 (45%)	493 (34%)		2337 (44%)
	3	3044	693 (70%)	724 (33%)	763 (44%)	864 (60%)		2351 (44%)
ER mRNA status							<1.00E-06		3.56e-85
	negative	2699	718 (55%)	505 (18%)	643 (26%)	833 (40%)		1981 (27%)
	positive	6067	597 (45%)	2369 (82%)	1873 (74%)	1228 (60%)		5470 (73%)
PR mRNA status							<1.00E-06		2.32e-70
	negative	4587	973 (75%)	1145 (40%)	1204 (48%)	1265 (62%)		3614 (49%)
	positive	4122	327 (25%)	1715 (60%)	1293 (52%)	787 (38%)		3795 (51%)
HER2 mRNA status							<1.00E-06		4.9e-05
	negative	7687	1107 (84%)	2645 (92%)	2215 (88%)	1720 (83%)		6580 (88%)
	positive	1079	208 (16%)	229 (8%)	301 (12%)	341 (17%)		871 (12%)
Molecular subtype							<1.00E-06		<1.00E-06
	HR+/HER2-	5779	574 (44%)	2298 (80%)	1778 (71%)	1129 (55%)		5205 (70%)
	HER2+	1079	208 (16%)	229 (8%)	301 (12%)	341 (17%)		871 (12%)
	TN	1889	531 (40%)	340 (12%)	431 (17%)	587 (29%)		1358 (18%)
*, p-value for Fisher's exact test between the four ICR classes; **, p-value for Fisher's exact test between the ICR4 and ICR1-3 classes
