# Supplementary material for: The immunologic constant of rejection classification refines the prognostic value of conventional prognostic signatures in breast cancer
Source: Br J Cancer. 2018 Oct 24;119(11):1383–91. doi: 10.1038/s41416-018-0309-1 (PMC6265245; doi:10.1038/s41416-018-0309-1)
Supplement: Supplementary file 9 — Supplementary Table 4 [file 41416_2018_309_MOESM9_ESM.xlsx]

## Sheet: Suppl Table 4
Supplementary Table 4: Correlations of ICR classes with immunity-related parameters and prognostic gene expression signatures of breast cancer
Characteristics	N	ICR4 (N=1315, 15%)	ICR1 (N=2874, 33%)	ICR2 (N=2516, 29%)	ICR3 (N=2061, 24%)	P-value*	ICR1-2-3 (N=7451, 85%)	P-value**
Lymphocyte infiltrate						0.000209		0.00133
≤10 %	875	111 (79%)	195 (92%)	294 (91%)	275 (85%)		764 (89%)
>10 %	124	30 (21%)	17 (8%)	28 (9%)	49 (15%)		94 (11%)
T-cells metagene score (Palmer)	8766	0.19 (-0.68-1.75)	-0.28 (-1.4-0.52)	-0.14 (-1.28-1.33)	0.04 (-0.82-1.13)	<1.00E-250	-0.15 (-1.4-1.33)	5.67e-297
CD8+ T-cells metagene score (Palmer)	8766	0.01 (-1.68-2.81)	-1.09 (-2.71-1.18)	-0.84 (-2.47-1.24)	-0.35 (-2.01-2.37)	<1.00E-250	-0.81 (-2.71-2.37)	6.52e-200
B-cells metagene score (Palmer)	8766	0.17 (-0.75-1.81)	-0.32 (-1.62-0.49)	-0.16 (-0.97-0.87)	0.02 (-0.94-1.58)	<1.00E-250	-0.17 (-1.62-1.58)	3.83e-268
IFNα activation score (Gatza)	8766	0.9 (0.04-1)	0.12 (0-0.99)	0.43 (0.01-0.99)	0.75 (0.03-0.99)	<1.00E-250	0.33 (0-0.99)	1.12e-298
IFNg activation score (Gatza)	8766	0.94 (0.04-1)	0.1 (0-1)	0.46 (0.01-0.99)	0.78 (0.02-0.99)	<1.00E-250	0.36 (0-1)	<1.00E-06
TNFα activation score (Gatza)	8766	0.85 (0.12-1)	0.24 (0.01-0.99)	0.41 (0.03-0.99)	0.64 (0.02-1)	<1.00E-250	0.39 (0.01-1)	<1.00E-06
Immune cytolytic activity score (Rooney)	8731	1.05 (-2.35-10.83)	-0.64 (-2.84-2.56)	-0.2 (-1.99-3.98)	0.31 (-1.37-10.95)	<1.00E-250	-0.25 (-2.84-10.95)	<1.00E-06
70-gene signature, risk						<1.00E-06		1.17e-64
good	2013	87 (7%)	963 (34%)	653 (26%)	310 (15%)		1926 (26%)
poor	6753	1228 (93%)	1911 (66%)	1863 (74%)	1751 (85%)		5525 (74%)
Recurrence Score, risk						<1.00E-06		<1.00E-06
good	2233	128 (10%)	1037 (36%)	744 (30%)	324 (16%)		2105 (28%)
intermediate	1955	209 (16%)	762 (27%)	597 (24%)	387 (19%)		1746 (23%)
poor	4578	978 (74%)	1075 (37%)	1175 (47%)	1350 (66%)		3600 (48%)
Risk of Relapse, ROR-P						<1.00E-06		<1.00E-06
good	2863	184 (14%)	1339 (47%)	895 (36%)	445 (22%)		2679 (36%)
intermediate	1585	181 (14%)	552 (19%)	486 (19%)	366 (18%)		1404 (19%)
poor	4318	950 (72%)	983 (34%)	1135 (45%)	1250 (61%)		3368 (45%)
TP53 activation score (Gatza)	8766	0.15 (0.01-0.95)	0.8 (0.03-0.98)	0.61 (0.01-0.98)	0.3 (0.02-0.97)	<1.00E-250	0.63 (0.01-0.98)	3.4e-224
Chromosomal instability signature (Carter), risk						<1.00E-06		1.87e-43
good	4080	385 (29%)	1678 (58%)	1261 (50%)	756 (37%)		3695 (50%)
poor	4686	930 (71%)	1196 (42%)	1255 (50%)	1305 (63%)		3756 (50%)
Bindea, T cells	8766	0.9 (-1.16-4.21)	-0.55 (-2.55-1.67)	-0.17 (-1.69-4.42)	0.31 (-1.33-4.04)	<1.00E-250	-0.22 (-2.55-4.42)	<1.00E-06
Bindea, aDC	8766	0.83 (-1.84-3.07)	-0.49 (-2.07-2.1)	-0.12 (-3.12-2.38)	0.31 (-2.16-4.72)	<1.00E-250	-0.15 (-3.12-4.72)	<1.00E-06
Bindea, Cytotoxic cells	8766	0.65 (-2.15-2.84)	-0.41 (-1.8-1.27)	-0.13 (-1.39-1.86)	0.2 (-1.08-2.12)	<1.00E-250	-0.16 (-1.8-2.12)	<1.00E-06
Bindea, B cells	8766	0.37 (-0.84-3.84)	-0.29 (-1.51-2.01)	-0.14 (-1.14-2.52)	0.1 (-1.03-3.83)	<1.00E-250	-0.14 (-1.51-3.83)	1.36e-250
Bindea, Th1 cells	8766	0.29 (-0.76-1.46)	-0.18 (-1.15-1.81)	-0.05 (-1.26-1.12)	0.09 (-0.68-0.92)	<1.00E-250	-0.05 (-1.26-1.81)	1.25e-261
Bindea, DC	8766	0.30 (-1.37-2.9)	-0.27 (-1.82-2.69)	-0.09 (-1.92-3.29)	0.1 (-2.97-3.39)	<1.00E-250	-0.11 (-2.97-3.39)	1.5e-129
Bindea, Macrophages	8766	0.2 (-0.95-1.59)	-0.19 (-1.82-2.18)	-0.03 (-1.26-2.79)	0.09 (-1.35-2.75)	<1.00E-250	-0.06 (-1.82-2.79)	3.57e-103
Bindea, NK CD56dim cells	8766	0.26 (-1.13-2.6)	-0.15 (-1.61-2.47)	-0.05 (-1.58-2.53)	0.07 (-1.21-3.2)	1.59e-231	-0.05 (-1.61-3.2)	7.11e-120
Bindea, CD8 T cells	8766	0.12 (-0.87-1.65)	-0.08 (-1.44-0.67)	-0.04 (-1.4-1.94)	0.03 (-0.85-1.99)	6.74e-182	-0.04 (-1.44-1.99)	1.13e-99
Bindea, T helper cells	8766	0.19 (-1.01-1.72)	-0.05 (-2.55-1.25)	-0.04 (-1.47-2.01)	0.04 (-1.71-2.23)	4.95e-155	-0.03 (-2.55-2.23)	3e-110
Bindea, TFH	8766	0.1 (-0.62-1.18)	-0.05 (-0.97-0.79)	-0.02 (-1.16-0.76)	0.02 (-0.71-0.92)	5.99e-158	-0.02 (-1.16-0.92)	2.2e-94
Bindea, Neutrophils	8766	0.08 (-1.22-1.58)	-0.14 (-1.29-2.25)	-0.02 (-1.35-3.74)	0.01 (-1.11-2.98)	1.06e-101	-0.06 (-1.35-3.74)	4.07e-42
Bindea, iDC	8766	0.09 (-0.74-1.23)	-0.09 (-2.25-1.39)	0.01 (-1.26-1.61)	0.04 (-0.99-1.66)	3.58e-117	-0.02 (-2.25-1.66)	6.12e-41
Bindea, Tgd	8766	0.21 (-4.86-3.35)	-0.21 (-2.76-5.5)	-0.09 (-2.15-2.14)	0.03 (-2.48-2.37)	3.48e-100	-0.1 (-2.76-5.5)	1.42e-68
Bindea, Tcm	8766	0.1 (-0.85-2.19)	-0.06 (-2.03-0.91)	-0.04 (-1.47-1.66)	0.01 (-1.29-1.84)	2.22e-105	-0.04 (-2.03-1.84)	1.98e-65
Bindea, Th2 cells	8766	0.11 (-0.7-1.31)	-0.05 (-1.04-1.12)	-0.01 (-0.99-1.18)	0.05 (-0.86-1.55)	3.71e-79	-0.01 (-1.04-1.55)	1.79e-49
Bindea, pDC	8502	0.27 (-2.99-5.66)	-0.25 (-3.8-7.15)	-0.15 (-3.27-4.21)	-0.02 (-4.13-6.34)	1.34e-68	-0.15 (-4.13-7.15)	3.12e-50
Bindea, NK CD56bright cells	8766	-0.13 (-1.32-1.47)	0.07 (-1.4-3.12)	-0.02 (-1.69-2.07)	-0.09 (-1.48-1.84)	2.66e-64	0 (-1.69-3.12)	4.01e-25
Bindea, Tem	8766	0.08 (-0.92-1.17)	-0.06 (-1.44-1.74)	-0.03 (-1.07-1.31)	0.01 (-1.13-1.18)	1.05e-55	-0.03 (-1.44-1.74)	1.14e-36
Bindea, Eosinophils	8766	-0.07 (-0.75-1)	0.02 (-1.01-1.54)	0.02 (-0.94-0.76)	-0.03 (-0.93-1.3)	3.39e-47	0.01 (-1.01-1.54)	3.77e-28
Bindea, Mast cells	8766	-0.12 (-1.12-1.19)	-0.03 (-1.54-1.84)	0.02 (-1.32-2.17)	-0.05 (-1.42-1.84)	3.37e-31	-0.02 (-1.54-2.17)	6.28e-28
Bindea, NK cells	8766	-0.07 (-0.93-1.09)	0.01 (-1.07-1.36)	0.00 (-1.1-0.94)	-0.02 (-1.03-1.51)	5.75e-17	0 (-1.1-1.51)	2.71e-16
Bindea, TReg	8502	0.00 (-3.69-6.44)	-0.11 (-5.67-6.88)	-0.09 (-4.9-5.12)	0.07 (-3.73-6.7)	5.7e-05	-0.06 (-5.67-6.88)	0.0136
Bindea, Th17 cells	8766	-0.05 (-2.54-4.09)	0.03 (-2.76-3.32)	0.00 (-2.56-2.2)	-0.06 (-2.39-3.92)	4.66e-06	0 (-2.76-3.92)	0.0805
*, p-value for ANOVA or Fisher's exact tests between the four ICR classes; **, p-value for ANOVA or Fisher's exact tests between the ICR4 and ICR1-3 classes
