# Supplementary material for: The immunologic constant of rejection classification refines the prognostic value of conventional prognostic signatures in breast cancer
Source: Br J Cancer. 2018 Oct 24;119(11):1383–91. doi: 10.1038/s41416-018-0309-1 (PMC6265245; doi:10.1038/s41416-018-0309-1)
Supplement: Supplementary file 10 — Supplementary Table 5 [file 41416_2018_309_MOESM10_ESM.xlsx]

## Sheet: Suppl Table 5
Supplementary Table 5: Multivariate analyses testing the correlations of ICR classes with immune parameters and gene expression signatures after adjustment on the molecular subtype.
Variables		Multivariate analysis
explained	explicative	N	Odds Ratio [CI95]	p-value
Lymphocyte infiltrate	ICR, ICR2 vs. ICR1	999	1.09 [0.65-1.88]	0.783524
>10% vs. ≤10 %	ICR, ICR3 vs. ICR1	999	2.00 [1.24-3.32]	0.0206917
	ICR, ICR4 vs. ICR1	999	2.90 [1.68-5.13]	0.00166032
T-cells metagene (Palmer)	ICR, ICR2 vs. ICR1	8747	1.16 [1.15-1.18]	7.28988e-104
score	ICR, ICR3 vs. ICR1	8747	1.41 [1.39-1.43]	<1.00E-285
	ICR, ICR4 vs. ICR1	8747	1.69 [1.67-1.72]	<1.00E-285
CD8+ T-cells metagene (Palmer)	ICR, ICR2 vs. ICR1	8747	1.31 [1.27-1.35]	3.08021e-47
score	ICR, ICR3 vs. ICR1	8747	2.02 [1.95-2.09]	1.55406e-253
	ICR, ICR4 vs. ICR1	8747	3.02 [2.91-3.14]	<1.00E-285
B-cells metagene (Palmer)	ICR, ICR2 vs. ICR1	8747	1.17 [1.15-1.18]	1.5233e-103
score	ICR, ICR3 vs. ICR1	8747	1.39 [1.37-1.41]	<1.00E-285
	ICR, ICR4 vs. ICR1	8747	1.64 [1.62-1.67]	<1.00E-285
IFNα activation (Gatza)	ICR, ICR2 vs. ICR1	8747	1.29 [1.28-1.31]	8.16375e-233
score	ICR, ICR3 vs. ICR1	8747	1.52 [1.50-1.54]	<1.00E-285
	ICR, ICR4 vs. ICR1	8747	1.81 [1.78-1.84]	<1.00E-285
IFNg activation (Gatza)	ICR, ICR2 vs. ICR1	8747	1.33 [1.32-1.35]	<1.00E-285
	ICR, ICR3 vs. ICR1	8747	1.66 [1.65-1.68]	<1.00E-285
score	ICR, ICR4 vs. ICR1	8747	1.98 [1.95-2.01]	<1.00E-285
TNFα activation (Gatza)	ICR, ICR2 vs. ICR1	8747	1.17 [1.16-1.18]	2.14147e-174
score	ICR, ICR3 vs. ICR1	8747	1.37 [1.35-1.38]	<1.00E-285
	ICR, ICR4 vs. ICR1	8747	1.59 [1.58-1.61]	<1.00E-285
Immune cytolytic activity (Rooney)	ICR, ICR2 vs. ICR1	8715	1.82 [1.75-1.90]	1.1252e-135
score	ICR, ICR3 vs. ICR1	8715	3.47 [3.33-3.62]	<1.00E-285
	ICR, ICR4 vs. ICR1	8715	8.80 [8.37-9.24]	<1.00E-285
70-gene signature	ICR, ICR2 vs. ICR1	8747	1.28 [1.15-1.42]	0.00010306
poor- vs. good risk	ICR, ICR3 vs. ICR1	8747	2.05 [1.80-2.32]	1.38752e-20
	ICR, ICR4 vs. ICR1	8747	4.43 [3.64-5.44]	4.64734e-34
Recurrence Score	ICR, ICR2 vs. ICR1	8747	1.16 [1.05-1.29]	0.0162127
poor- vs. intermediate- vs. good risk	ICR, ICR3 vs. ICR1	8747	2.09 [1.85-2.38]	8.60256e-22
	ICR, ICR4 vs. ICR1	8747	2.97 [2.49-3.55]	4.32452e-24
Risk of Relapse, ROR-P	ICR, ICR2 vs. ICR1	8747	1.45 [1.32-1.60]	2.2314e-10
poor- vs. intermediate- vs. good risk	ICR, ICR3 vs. ICR1	8747	2.43 [2.17-2.72]	1.09389e-38
	ICR, ICR4 vs. ICR1	8747	3.61 [3.11-4.21]	1.72207e-44
TP53 activation (Gatza)	ICR, ICR2 vs. ICR1	8747	0.90 [0.89-0.91]	4.21538e-70
score	ICR, ICR3 vs. ICR1	8747	0.81 [0.80-0.81]	1.10955e-224
	ICR, ICR4 vs. ICR1	8747	0.74 [0.73-0.75]	<1.00E-285
Chromosomal instability signature (Carter)	ICR, ICR2 vs. ICR1	8747	1.27 [1.16-1.40]	2.28545e-05
poor- vs. good risk	ICR, ICR3 vs. ICR1	8747	1.86 [1.68-2.06]	2.30961e-23
	ICR, ICR4 vs. ICR1	8747	2.29 [2.02-2.60]	6.98399e-28
Bindea, B cells	ICR, ICR2 vs. ICR1	8747	1.16 [1.13-1.18]	8.67088e-36
score	ICR, ICR3 vs. ICR1	8747	1.46 [1.43-1.49]	2.30771e-192
	ICR, ICR4 vs. ICR1	8747	1.94 [1.89-1.98]	<1.00E-285
Bindea, T cells	ICR, ICR2 vs. ICR1	8747	1.51 [1.47-1.54]	2.29089e-158
score	ICR, ICR3 vs. ICR1	8747	2.39 [2.32-2.45]	<1.00E-285
	ICR, ICR4 vs. ICR1	8747	4.21 [4.08-4.34]	<1.00E-285
Bindea, T helper cells	ICR, ICR2 vs. ICR1	8747	1.04 [1.03-1.06]	1.34158e-05
score	ICR, ICR3 vs. ICR1	8747	1.14 [1.12-1.15]	8.13792e-37
	ICR, ICR4 vs. ICR1	8747	1.34 [1.32-1.37]	6.73905e-136
Bindea, Tcm	ICR, ICR2 vs. ICR1	8747	1.03 [1.01-1.04]	0.00109829
score	ICR, ICR3 vs. ICR1	8747	1.09 [1.07-1.10]	2.79918e-25
	ICR, ICR4 vs. ICR1	8747	1.22 [1.21-1.24]	1.4817e-97
Bindea, Tem	ICR, ICR2 vs. ICR1	8747	1.02 [1.00-1.03]	0.0279938
score	ICR, ICR3 vs. ICR1	8747	1.07 [1.05-1.09]	1.5022e-14
	ICR, ICR4 vs. ICR1	8747	1.15 [1.13-1.17]	2.01332e-41
Bindea, Th1 cells	ICR, ICR2 vs. ICR1	8747	1.12 [1.11-1.13]	2.35092e-61
score	ICR, ICR3 vs. ICR1	8747	1.26 [1.25-1.28]	8.74423e-208
	ICR, ICR4 vs. ICR1	8747	1.50 [1.48-1.53]	<1.00E-285
Bindea, Th2 cells	ICR, ICR2 vs. ICR1	8747	1.03 [1.02-1.04]	0.000240144
score	ICR, ICR3 vs. ICR1	8747	1.08 [1.07-1.10]	1.23553e-22
	ICR, ICR4 vs. ICR1	8747	1.14 [1.12-1.16]	2.61727e-45
Bindea, TFH	ICR, ICR2 vs. ICR1	8747	1.03 [1.02-1.04]	3.90862e-06
score	ICR, ICR3 vs. ICR1	8747	1.09 [1.08-1.10]	3.60403e-45
	ICR, ICR4 vs. ICR1	8747	1.22 [1.21-1.24]	4.06311e-178
Bindea, Th17 cells	ICR, ICR2 vs. ICR1	8747	0.96 [0.93-0.99]	0.0119742
score	ICR, ICR3 vs. ICR1	8747	0.94 [0.91-0.96]	0.000201209
	ICR, ICR4 vs. ICR1	8747	0.98 [0.94-1.01]	0.250564
Bindea, TReg	ICR, ICR2 vs. ICR1	8484	0.97 [0.93-1.01]	0.245514
score	ICR, ICR3 vs. ICR1	8484	1.09 [1.03-1.14]	0.00516619
	ICR, ICR4 vs. ICR1	8484	1.07 [1.01-1.13]	0.0552
Bindea, CD8 T cells	ICR, ICR2 vs. ICR1	8747	1.06 [1.05-1.08]	9.2398e-20
score	ICR, ICR3 vs. ICR1	8747	1.15 [1.14-1.16]	7.84276e-80
	ICR, ICR4 vs. ICR1	8747	1.31 [1.29-1.33]	1.0865e-206
Bindea, Tgd	ICR, ICR2 vs. ICR1	8747	1.10 [1.08-1.13]	2.0412e-10
score	ICR, ICR3 vs. ICR1	8747	1.21 [1.17-1.24]	3.89481e-29
	ICR, ICR4 vs. ICR1	8747	1.43 [1.38-1.47]	1.43383e-72
Bindea, Cytotoxic cells	ICR, ICR2 vs. ICR1	8747	1.34 [1.32-1.37]	8.52846e-138
score	ICR, ICR3 vs. ICR1	8747	1.86 [1.82-1.90]	<1.00E-285
	ICR, ICR4 vs. ICR1	8747	2.90 [2.83-2.97]	<1.00E-285
Bindea, NK cells	ICR, ICR2 vs. ICR1	8747	1.00 [0.99-1.01]	0.659488
score	ICR, ICR3 vs. ICR1	8747	0.98 [0.97-0.99]	0.00193711
	ICR, ICR4 vs. ICR1	8747	0.95 [0.93-0.96]	9.36668e-11
Bindea, NK CD56dim cells	ICR, ICR2 vs. ICR1	8747	1.08 [1.06-1.10]	4.55589e-13
score	ICR, ICR3 vs. ICR1	8747	1.20 [1.18-1.22]	2.94719e-55
	ICR, ICR4 vs. ICR1	8747	1.45 [1.42-1.48]	5.12974e-157
Bindea, NK CD56bright cells	ICR, ICR2 vs. ICR1	8747	0.91 [0.89-0.93]	1.82388e-16
score	ICR, ICR3 vs. ICR1	8747	0.88 [0.86-0.90]	4.08875e-25
	ICR, ICR4 vs. ICR1	8747	0.86 [0.84-0.88]	5.82905e-26
Bindea, DC	ICR, ICR2 vs. ICR1	8747	1.17 [1.14-1.19]	1.84741e-29
score	ICR, ICR3 vs. ICR1	8747	1.37 [1.34-1.40]	3.43106e-99
	ICR, ICR4 vs. ICR1	8747	1.64 [1.59-1.69]	1.60835e-175
Bindea, iDC	ICR, ICR2 vs. ICR1	8747	1.11 [1.10-1.12]	7.49906e-41
score	ICR, ICR3 vs. ICR1	8747	1.17 [1.15-1.19]	3.77409e-76
	ICR, ICR4 vs. ICR1	8747	1.22 [1.20-1.24]	5.16388e-92
Bindea, aDC	ICR, ICR2 vs. ICR1	8747	1.42 [1.39-1.45]	8.0043e-150
score	ICR, ICR3 vs. ICR1	8747	2.08 [2.04-2.13]	<1.00E-285
	ICR, ICR4 vs. ICR1	8747	3.22 [3.13-3.31]	<1.00E-285
Bindea, pDC	ICR, ICR2 vs. ICR1	8484	1.09 [1.04-1.14]	0.00190141
score	ICR, ICR3 vs. ICR1	8484	1.28 [1.22-1.35]	1.84259e-17
	ICR, ICR4 vs. ICR1	8484	1.72 [1.63-1.82]	1.99868e-54
Bindea, Eosinophils	ICR, ICR2 vs. ICR1	8747	1.01 [1.00-1.02]	0.0452107
score	ICR, ICR3 vs. ICR1	8747	0.98 [0.97-0.99]	5.90309e-05
	ICR, ICR4 vs. ICR1	8747	0.96 [0.95-0.98]	5.13283e-07
Bindea, Macrophages	ICR, ICR2 vs. ICR1	8747	1.18 [1.16-1.20]	1.27791e-56
score	ICR, ICR3 vs. ICR1	8747	1.30 [1.28-1.33]	1.16294e-116
	ICR, ICR4 vs. ICR1	8747	1.41 [1.38-1.44]	1.41524e-142
Bindea, Mast cells	ICR, ICR2 vs. ICR1	8747	1.05 [1.04-1.07]	9.5771e-09
score	ICR, ICR3 vs. ICR1	8747	1.03 [1.01-1.04]	0.0111114
	ICR, ICR4 vs. ICR1	8747	0.96 [0.94-0.97]	8.96224e-05
Bindea, Neutrophils	ICR, ICR2 vs. ICR1	8747	1.14 [1.12-1.16]	3.14647e-43
score	ICR, ICR3 vs. ICR1	8747	1.16 [1.14-1.18]	1.31973e-46
	ICR, ICR4 vs. ICR1	8747	1.20 [1.17-1.22]	2.68171e-49
