# Supplementary material for: The immunologic constant of rejection classification refines the prognostic value of conventional prognostic signatures in breast cancer
Source: Br J Cancer. 2018 Oct 24;119(11):1383–91. doi: 10.1038/s41416-018-0309-1 (PMC6265245; doi:10.1038/s41416-018-0309-1)
Supplement: Supplementary file 11 — Supplementary Table 6 [file 41416_2018_309_MOESM11_ESM.xlsx]

## Sheet: Suppl Table 6
Supplementary Table 6: Univariate and multivariate Cox regression analyses for MFS in each molecular subtype
HER2+, N=352		Univariate			Multivariate
Characteristics		N	Hazard Ratio [95CI]	P-value	N	Hazard Ratio [95CI]	P-value
Age (years)	>50 vs. ≤50y	265	0.69 [0.42-1.14]	0.149
Pathological type	lobular vs. ductal	158	1.03 [0.14-7.62]	0.703
	mixed vs. ductal		NA [NA - NA]
	other vs. ductal		0.42 [0.06-3.15]
Pathological tumor size (pT)	pT2 vs. pT1	321	0.87 [0.57-1.33]	0.528
	pT3 vs. pT1	244	1.21 [0.70-2.08]	0.593
Pathological axillary node status (pN)	positive vs. negative		0.64 [0.15-2.71]
Pathological grade	2 vs. 1	192	1.70 [0.40-7.20]	0.391
	3 vs. 1		2.17 [0.53-8.92]
70-gene signature, risk	poor vs. good	352	0.65 [0.3-1.4]	0.268
Recurrence Score, risk	poor vs. good	352	2.55 [0.63-10.4]	0.423
	Intermediate vs. good		2.41 [0.54-10.8]
Risk of Relapse, ROR-P	poor vs. good	352	1.72 [0.83-3.57]	0.267
	Intermediate vs. good		1.99 [0.85-4.65]
IR signature, risk	Poor vs. Good	350	1.38 [0.92-2.05]	0.117
LCK signature, risk	Poor vs. Good	352	1.81 [1.16-2.81]	0.00832	352	1.32 [0.82-2.13]	0.254794
Immune 28-kinase signature, risk	Poor vs. Good	352	1.23 [0.76-1.99]	0.406
ICR classification	ICR4 vs. ICR1-3	352	0.31 [0.15-0.68]	0.00314	352	0.38 [0.16-0.88]	0.023217
TN, N=563		Univariate			Multivariate
Characteristics		N	Hazard Ratio [95CI]	P-value	N	Hazard Ratio [95CI]	P-value
Age (years)	>50 vs. ≤50y	467	1.03 [0.71-1.51]	0.869
Pathological type	lobular vs. ductal	330	2.03 [0.49-8.37]	0.448
	mixed vs. ductal		0.00 [0.00- Inf]
	other vs. ductal		0.56 [0.22-1.40]
Pathological tumor size (pT)	pT2 vs. pT1	459	1.07 [0.68-1.66]	0.101
	pT3 vs. pT1		1.92 [1.02-3.63]
Pathological axillary node status (pN)	positive vs. negative	520	1.41 [0.99-2]	0.057
Pathological grade	2 vs. 1	297	4.47 [0.60-33.5]	0.0839
	3 vs. 1		6.34 [0.88-45.6]
70-gene signature, risk	poor vs. good	563	0.70 [0.10-4.99]	0.72
Recurrence Score, risk	poor vs. good	563	1211229 [0-Inf]	0.975
	Intermediate vs. good		1061646 [0-Inf]
Risk of Relapse, ROR-P	poor vs. good	563	1.07 [0.50-2.29]	0.707
	Intermediate vs. good		1.38 [0.53-3.55]
IR signature, risk	Poor vs. Good	554	1.40 [1.00-1.96]	0.0467	554	0.95 [0.65-1.39]	0.780196
LCK signature, risk	Poor vs. Good	563	1.84 [1.29-2.63]	0.000739	554	1.29 [0.76-2.17]	0.348237
Immune 28-kinase signature, risk	Poor vs. Good	563	1.81 [1.16-2.84]	0.0089	554	1.24 [0.68-2.27]	0.483257
ICR classification	ICR4 vs. ICR1-3	563	0.44 [0.28-0.69]	0.000342	554	0.51 [0.3-0.88]	0.0157476
HR+/HER2-, N=2131		Univariate			Multivariate
Characteristics		N	Hazard Ratio [95CI]	P-value	N	Hazard Ratio [95CI]	P-value
Age (years)	>50 vs. ≤50y	1533	0.93 [0.72-1.2]	0.568
Pathological type	lobular vs. ductal	1042	0.99 [0.59-1.68]	0.762
	mixed vs. ductal		1.34 [0.65-2.78]
	other vs. ductal		1.33 [0.64-2.77]
Pathological tumor size (pT)	pT2 vs. pT1	1559	1.63 [1.25-2.13]	0.00163	839	1.34 [1.00-1.79]	0.0527518
	pT3 vs. pT1		1.47 [0.86-2.51]		839	2.36 [1.20-4.62]	0.0123027
Pathological axillary node status (pN)	positive vs. negative	1924	1.19 [0.96-1.48]	0.117
Pathological grade	2 vs. 1	1077	1.81 [1.23-2.66]	2.47e-13	839	1.26 [0.83-1.94]	0.280234
	3 vs. 1		3.71 [2.55-5.41]		839	1.72 [1.09-2.72]	0.0205502
70-gene signature, risk	poor vs. good	2131	2.4 [1.87-3.09]	7.45e-12	839	1.16 [0.77-1.75]	0.464666
Recurrence Score, risk	poor vs. good	2131	1.98 [1.57-2.51]	6.97e-09	839	1.7 [1.14-2.55]	0.00975177
	Intermediate vs. good		1.76 [1.38-2.25]		839	1.7 [1.19-2.44]	0.00395568
Risk of Relapse, ROR-P	poor vs. good	2131	2.69 [2.15-3.38]	1.11e-16	839	1.65 [1.07-2.54]	0.0228762
	Intermediate vs. good		1.82 [1.35-2.44]		839	1.43 [0.92-2.22]	0.109002
ICR classification	ICR4 vs. ICR1-3	2131	0.75 [0.48-1.18]	0.218
