# Supplementary material for: The immunologic constant of rejection classification refines the prognostic value of conventional prognostic signatures in breast cancer
Source: Br J Cancer. 2018 Oct 24;119(11):1383–91. doi: 10.1038/s41416-018-0309-1 (PMC6265245; doi:10.1038/s41416-018-0309-1)
Supplement: Supplementary file 12 — Supplementary Table 7 [file 41416_2018_309_MOESM12_ESM.xlsx]

## Sheet: Suppl Table 7
Supplementary Table 7: pCR rates in ICR molecular classes
	pCR rate
	All subtypes	HR+/HER2- subtype	HER2+ subtype	TN subtype
ICR1-3 classes	0.2	0.1	0.3	0.3
ICR4 class	0.43	0.33	0.62	0.42
p-value*	8.86e-10	0.000169	0.0046	0.023
* Fisher's Exact test
